# Supplementary material for: The Feeling Is Mutual: Clarity of Haptics-Mediated Social Perception Is Not Associated With the Recognition of the Other, Only With Recognition of Each Other
Source: Front Hum Neurosci. 2020 Sep 4;14:560567. doi: 10.3389/fnhum.2020.560567 (PMC7500513; doi:10.3389/fnhum.2020.560567)
Supplement: Supplementary file 3 [file Data_Sheet_2.CSV]

TeamId	TrialNr	Y1	Y2	X1	X2	XX	Delay	D
1	1	2		1	0	0		0
1	2	2		1	0	0		0
1	3	2		1	0	0		0
1	4	3	2	1	1	1	27.555	0
1	5	3	3	1	1	1	4.857	0
1	6	3	3	1	1	1	0.56	1
1	7	3	3	1	1	1	9.336	0
1	8	4	4	1	1	1	36.78	0
1	9	4	4	1	1	1	34.517	0
1	10	2		1	0	0		0
1	11	4	4	1	1	1	3.933	0
1	12	4	4	1	1	1	11.03	0
1	13	4	4	1	1	1	3.937	0
1	14	4	4	1	1	1	13.109	0
1	15	4	4	1	1	1	14.229	0
2	1	1		0	0	0		0
2	2	2	3	0	0	0	29.249	0
2	3	3	2	1	1	1	51.766	0
2	4	3	2	0	1	0	37.41	0
2	5	2		0	0	0		0
2	6	3	2	0	0	0	3.944	0
2	7	4	3	0	0	0	30.415	0
2	8	3		0	0	0		0
2	9	4	3	1	1	1	17.399	0
2	10		1	0	1	0		0
2	11			0	0	0		0
2	12	3	3	1	1	1	11.185	0
2	13	4	3	1	0	0	34.299	0
2	14			0	0	0		0
2	15			0	1	0		0
2	16	4	3	1	1	1	7.371	0
2	17	4	3	1	1	1	15.048	0
2	18	4	3	1	1	1	14.537	0
2	19	4	3	1	1	1	14.554	0
2	20		3	0	0	0		0
3	1	2	2	0	0	0	11.293	0
3	2	2	2	0	0	0	26.262	0
3	3		2	0	1	0		0
3	4	2		0	0	0		0
3	5	1		0	0	0		0
3	6	2	3	1	0	0	14.922	0
3	7	3	4	1	1	1	7.525	0
3	8	2	2	0	1	0	24.932	0
3	9	3	4	1	1	1	20.089	0
3	10	2	2	0	1	0	38.184	0
3	11	3	2	0	1	0	9.022	0
3	12	4	3	0	0	0	7.582	0
3	13	3	4	1	0	0	27.434	0
3	14	4	4	1	1	1	8.653	0
3	15	4	2	0	0	0	3.958	0
3	16	4	2	1	1	1	28.555	0
3	17	2	4	1	1	1	3.297	0
3	18	2		1	0	0		0
3	19	3	3	0	0	0	2.837	1
3	20	4	3	0	0	0	1.365	1
4	1	2	3	1	1	1	45.71	0
4	2	2	2	1	1	1	16.013	0
4	3		3	0	1	0		0
4	4	3	2	0	0	0	0.041	1
4	5	3	1	1	1	1	6.686	0
4	6	4		0	0	0		0
4	7	3	4	1	1	1	11.17	0
4	8		4	0	1	0		0
4	9		4	0	1	0		0
4	10	3	3	0	1	0	20.087	0
4	11	4	2	1	1	1	5.583	0
4	12		2	0	1	0		0
4	13	4	2	1	1	1	16.416	0
4	14	4	3	1	1	1	9	0
4	15		2	0	1	0		0
4	16	2		0	0	0		0
4	17			0	0	0		0
4	18	3	2	1	1	1	2.735	1
4	19			0	0	0		0
4	20		2	0	0	0		0
5	1	2	4	0	1	0	41.787	0
5	2		4	0	1	0		0
5	3		2	0	0	0		0
5	4	2	2	1	0	0	15.387	0
5	5	3	3	1	0	0	11.985	0
5	6	4	4	1	1	1	3.415	0
5	7	3	4	0	1	0	14.015	0
5	8		3	0	1	0		0
5	9		4	0	0	0		0
5	10	2	4	1	1	1	6.335	0
5	11		2	0	1	0		0
5	12	4	4	1	1	1	6.872	0
5	13	4	4	1	1	1	5.67	0
5	14	4	4	1	1	1	1.562	1
5	15	4	4	1	1	1	1.202	1
5	16	4	4	1	1	1	3.697	0
5	17	4	4	1	1	1	14.192	0
5	18	4	3	1	1	1	0.948	1
5	19	4	3	1	1	1	3.742	0
5	20	4	4	1	0	0	5.455	0
6	1	3	1	0	1	0	47.222	0
6	2	4	2	1	1	1	17.396	0
6	3	4	2	0	0	0	31.315	0
6	4	4	3	0	0	0	41.798	0
6	5	4	2	1	1	1	13.89	0
6	6		2	0	0	0		0
6	7	4	3	1	1	1	0.944	1
6	8	4	2	0	1	0	7.716	0
6	9	2	2	1	1	1	4.595	0
6	10		3	0	0	0		0
6	11	4	3	1	1	1	28.909	0
6	12	3	1	1	1	1	10.13	0
6	13			0	1	0	17.017	0
6	14	3	3	1	0	0	2.878	1
6	15	4		1	0	0		0
6	16	4	3	1	1	1	3.347	0
6	17			0	0	0		0
6	18	4	3	1	1	1	16.54	0
6	19		3	1	1	1	12.127	0
7	1	3	1	1	1	1	7.329	0
7	2	2	2	0	1	0	5.096	0
7	3	2	2	0	1	0	6.264	0
7	4	2	2	1	1	1	1.946	1
7	5	3	2	0	1	0	13.972	0
7	6	3	1	0	1	0	4.371	0
7	7	3	3	1	1	1	0.03	1
7	8	2		0	0	0		0
7	9	2		1	0	0		0
7	10	3	3	1	1	1	17.152	0
7	11	3	3	1	0	0	29.395	0
7	12	2		1	0	0		0
7	13	3		1	0	0		0
7	14	3		1	0	0		0
7	15	4	3	1	1	1	16.737	0
7	16	2	3	1	1	1	15.405	0
7	17	1		1	0	0		0
7	18	2	3	1	1	1	6.241	0
7	19	2		1	0	0		0
7	20	2	3	1	1	1	24.774	0
8	1	4	2	1	1	1	12.513	0
8	2	3	3	1	0	0	37.317	0
8	3	3		1	0	0		0
8	4	4	4	1	1	1	5.192	0
8	5		2	0	0	0		0
8	6	4	2	1	1	1	2.481	1
8	7	4	4	1	1	1	0.556	1
8	8	4		1	0	0		0
8	9	2		1	0	0		0
8	10	4	4	1	1	1	0.692	1
8	11		2	0	1	0		0
8	12	2	3	0	0	0	7.627	0
8	13	4	3	1	1	1	2.932	1
8	14	3	4	1	1	1	0.481	1
8	15	4	3	1	1	1	3.796	0
8	16	4	4	1	1	1	1.356	1
8	17			0	0	0		0
8	18	4	2	1	1	1	0.144	1
8	19	3	3	1	1	1	0.989	1
8	20	2	3	0	0	0	3.006	0
9	1	2	2	1	1	1	1.775	1
9	2	1	2	1	1	1	3.362	0
9	3	2	3	0	1	0	27.628	0
9	4	2		1	0	0		0
9	5	3	2	0	1	0	32.404	0
9	6	1	3	0	1	0	4.663	0
9	7	2		0	0	0		0
9	8	2	2	1	1	1	3.63	0
9	9	2	2	1	0	0	30.364	0
9	10	3	3	1	1	1	34.28	0
9	11		4	0	1	0		0
9	12			0	0	0		0
9	13	1	3	0	1	0	30.704	0
9	14	1	4	1	1	1	15.463	0
9	15	3	3	1	1	1	29.261	0
9	16	2	3	1	1	1	8.35	0
9	17	1	3	1	1	1	3.264	0
9	18	1	2	1	1	1	5.822	0
9	19	1	4	1	1	1	3.459	0
9	20		4	0	0	0		0
10	1	3	2	0	0	0	1.372	1
10	2			0	0	0		0
10	3	2	3	1	0	0	17.311	0
10	4	1		1	0	0		0
10	5	4		1	0	0		0
10	6		1	0	0	0		0
10	7	3	2	1	0	0	32.37	0
10	8	3		0	0	0		0
10	9	2		0	0	0		0
10	10	3		0	0	0		0
10	11	3		1	0	0		0
10	12	4	1	0	0	0	0.334	1
10	13		2	0	1	0		0
10	14		4	0	1	0		0
10	15	4		0	0	0		0
10	16	3	4	0	1	0	4.298	0
10	17			0	0	0		0
10	18		2	0	1	0		0
10	19			0	0	0		0
10	20	3	1	0	1	0	33.082	0
